# Supplementary material for: Life-history theory and climate change: resolving population and parental investment paradoxes
Source: R Soc Open Sci. 2016 Nov 30;3(11):160470. doi: 10.1098/rsos.160470 (PMC5180129; doi:10.1098/rsos.160470)
Supplement: File 2: Supporting Data used in Model 1 and Model 2- This supplementary file includes all data used in the analyses. Variable names are prefixed by the specific model they were included in (e.g., "model 1) [file rsos160470supp2.csv]

Variables beginning with "model_1" were used in the first multilevel model examining total reproductions across 67,000 females.
Variables beginning with "model_2" were are used in the model examining carbon emissions across 75 countries.
model_1_country	model_1_EDU	model_1_Future Orientation	model_1_LEB		model_2_country	model_2_gdpcapita	model_2_man	model_2_pop	model_2_serv	model_2_carbon_capita	model_2_future_orientation
Albania	Primary	61	66.932587		Albania	1985.9001	7.1972413	3089027	56.804165	0.97817469	61
Albania	Primary	61	68.348343		Argentina	5398.7178	17.809332	37057453	66.883911	3.8069758	20
Albania	Primary	61	67.238876		Armenia	895.6037	18.530125	3076098	35.469589	1.1265295	61
Albania	Primary	61	67.957954		Australia	30853.887	12.60708	19153000	69.827095	17.202524	21
Albania	Secondary	61	67.238876		Austria	36064.961	20.519276	8011566	66.506859	7.7623591	60
Albania	Secondary	61	67.957954		Azerbaijan	874.09607	5.6391606	8048600	37.523323	3.666271	61
Albania	Primary	61	66.932587		Belgium	34539.242	19.559284	10251250	70.882774	11.207848	82
Albania	Secondary	61	66.68161		Burkina Faso	345.62369	13.158627	11607944	45.664131	0.089716837	27
Albania	Post-Secondary	61	66.68161		Bangladesh	412.85397	14.686846	131280739	52.913651	0.21228704	47
Albania	Secondary	61	66.932587		Bulgaria	2750.5869		8170172	61.574471	5.3280344	69
Albania	Secondary	61	66.932587		Bosnia and Herzegovina	2257.0505	10.101435	3792878	66.393692	3.6352131	70
Albania	Secondary	61	68.348343		Belarus	2103.0586	31.64077	10005000	46.676571	5.3441806	81
Albania	Post-Secondary	61	67.957954		Brazil	4406.6909	15.101893	175786441	67.996895	1.8658084	44
Albania	Secondary	61	66.68161		Canada	33372.031		30769700		17.370451	36
Albania	Primary	61	66.68161		Switzerland	52666.605	18.466467	7184250	72.434631	5.4354849	74
Albania	Primary	61	68.348343		Chile	6674.2295	16.889889	15170387	61.935146	3.8769619	31
Albania	Primary	61	66.68161		China	1127.7261	40.021347	1262645000	39.823185	2.6968625	87
Albania	Primary	61	66.932587		Colombia	3036.7739	15.012737	40403959	61.627972	1.4336202	13
Albania	Primary	61	67.957954		Czech Republic	10938.734	25.912922	10255063	59.401272	12.060798	70
Albania	Primary	61	67.585953		Germany	33832.176	22.978708	82211508	68.036705	10.09564	83
Albania	Secondary	61	67.957954		Denmark	46341.773	16.419056	5339616	70.046707	9.6131754	35
Albania	Secondary	61	67.957954		Dominican Republic	3339.4019	26.131893	8562623	59.270134	2.311301	13
Albania	Secondary	61	67.585953		Algeria	2530.0117	7.4563317	31183658	32.513397	2.819778	26
Albania	Post-Secondary	61	66.68161		Egypt, Arab Rep.	1103.4412	19.391035	68334905	50.127159	2.0681405	7
Albania	Secondary	61	67.238876		Spain	24328.664	17.841251	40263216	65.14418	7.3127398	48
Albania	Primary	61	67.585953		Estonia	7118.0566	17.297667	1396985	67.358253	10.867247	82
Albania	Secondary	61	67.957954		Ethiopia	136.63029	5.9933457	66443603	40.040848	0.087585993	32
Albania	Primary	61	67.957954		Finland	34756.434	27.643456	5176209	60.46225	10.128474	38
Albania	Secondary	61	67.957954		France	33327.145	15.734037	60912498	74.315765	5.9768262	63
Albania	Post-Secondary	61	66.932587		United Kingdom	35751.988	15.66481	58892514	72.026039	9.1997986	51
Albania	Primary	61	67.585953		Georgia	1018.7266	9.1023026	4418300	55.711491	1.0266571	38
Albania	Secondary	61	67.238876		Ghana	445.86743	10.075765	18824994	32.19899	0.33407208	9
Albania	Secondary	61	67.957954		Greece	18808.764	10.61456	10917482	72.955994	8.3917084	45
Albania	Primary	61	67.585953		Croatia	8236.4268	17.7738	4426000	64.267624	4.4383459	58
Albania	Primary	61	67.585953		Hungary	8931.8398	22.426126	10210971	62.492516	5.4658604	58
Albania	Secondary	61	67.238876		Indonesia	1072.6936	27.745449	211540428	38.472633	1.2452416	62
Albania	Secondary	61	67.957954		India	572.05914	15.309135	1053481072	50.978291	1.126421	51
Albania	Post-Secondary	61	67.238876		Ireland	42980.289	26.036243	3805174	61.717934	10.83667	24
Albania	Primary	61	66.68161		Iran, Islamic Rep.	2554.0364	16.745335	65850062	50.310802	5.6598716	14
Albania	Primary	61	66.932587		Iraq	2066.3062		23574751		3.0730019	23
Albania	Primary	61	66.68161		Iceland	48503.031	13.737917	281205	64.511597	7.6937823	28
Albania	Post-Secondary	61	66.932587		Israel	20422.447		6289000		9.5823622	38
Albania	Primary	61	67.957954		Italy	31063.699	19.538471	56942108	70.017723	7.912673	61
Albania	Primary	61	67.585953		Jordan	1926.4867	15.663645	4797000	72.109047	3.2328002	16
Albania	Primary	61	67.957954		Japan	33963.977	21.169327	126843000	67.345123	9.6138811	88
Albania	Secondary	61	66.932587		Kenya	504.49866	11.623694	31065820	50.716019	0.33535078	32
Albania	Primary	61	67.957954		Kyrgyz Republic	417.10556	19.458733	4898400	31.863848	0.92453557	66
Albania	Post-Secondary	61	66.68161		Korea, Rep.	15162.403	28.97625	47008111	57.514671	9.5209322	100
Albania	Post-Secondary	61	67.238876		Lithuania	5173.6943	18.859167	3499536	64.127258	3.4862075	82
Albania	Primary	61	67.957954		Luxembourg	73270.633	10.58954	436300	80.981941	18.885511	64
Albania	Primary	61	68.348343		Latvia	4814.8433	15.351494	2367550	68.355057	2.6361573	69
Albania	Secondary	61	66.932587		Morocco	1595.7667	18.325968	28950553	55.950512	1.1711376	14
Albania	Primary	61	67.585953		Moldova	583.28949	16.264442	3639592	49.247894	0.96521425	71
Albania	Secondary	61	68.348343		Mexico	7768.7515	20.304676	102808590	61.606678	3.7205882	24
Albania	Secondary	61	66.932587		Mali	364.44833		11046926	42.546803	0.07435625	20
Albania	Secondary	61	67.585953		Malta	15026.576	22.351772	381363	46.84539	5.4135327	47
Albania	Primary	61	68.348343		Malaysia	4861.8896	30.86355	23420751	43.080688	5.4055986	41
Albania	Primary	61	67.957954		Nigeria	552.18689	3.6672273	122876723	21.76063	0.64439815	13
Albania	Primary	61	67.957954		Netherlands	39870.77	15.25105	15925513	72.800201	10.38309	67
Albania	Secondary	61	67.957954		New Zealand	24476.463	16.643642	3857700	66.353439	8.5275316	33
Albania	Primary	61	67.238876		Pakistan	620.77399	14.677094	138250487	50.744972	0.76997447	50
Albania	Secondary	61	67.957954		Peru	2345.6475	16.705759	25914875	59.430458	1.1690874	25
Albania	Secondary	61	67.238876		Philippines	1056.7917	24.467394	77932247	51.577148	0.94065034	27
Albania	Secondary	61	68.348343		Poland	6874.0356	18.068411	38258629	63.887318	7.8225107	38
Albania	Secondary	61	68.348343		Puerto Rico	19020.33	39.340302	3810605	17.266354		2
Albania	Secondary	61	68.348343		Portugal	18365.504	17.167871	10289898	68.55024	6.1192112	28
Albania	Secondary	61	68.348343		Romania	3357.8115	22.078516	22442971	60.245716	4.0094743	52
Albania	Primary	61	66.932587		Russian Federation	3870.4124	17.076973	146596557	55.619869	10.628572	81
Albania	Post-Secondary	61	67.238876		Rwanda	224.90466	6.9693809	8021875	49.231403	0.065826006	18
Albania	Primary	61	66.68161		Saudi Arabia	12088.923	9.6638117	21392273	41.145279	13.880494	23
Albania	Secondary	61	67.238876		Sierra Leone	281.52121	3.5493619	4060709	13.250319	0.10475314	9
Albania	Primary	61	68.348343		El Salvador	2618.6309	24.695654	5811836	57.922787	0.98807365	20
Albania	Primary	61	66.68161		Serbia	2584.3293	25.654215	7516346	46.60603		52
Albania	Secondary	61	67.957954		Slovak Republic	9096.1689	23.907953	5388720	59.51651	6.6593294	77
Albania	Primary	61	67.585953		Slovenia	15316.526	24.934036	1988925	61.67934	7.2384038	49
Albania	Primary	61	66.932587		Sweden	38515.855	22.981237	8872109	67.729088	5.5624299	53
Albania	Primary	61	66.932587		Turkey	6112.8765	22.253881	63240157	57.356781	3.417944	46
Albania	Secondary	61	67.957954		Tanzania	361.96469	9.3872366	33991590	47.336514	0.077996969	32
Albania	Secondary	61	66.932587		Uganda	274.34082	7.5829554	23757636	47.715702	0.064518459	24
Albania	Secondary	61	67.238876		Ukraine	1210.6858	19.229597	49175848	46.600628	6.5230088	86
Albania	Secondary	61	67.585953		United States	40945.633	15.686046	282162411	75.611328	20.207615	26
Albania	Primary	61	68.348343		Venezuela, RB	5239.8218	19.834183	24481477	46.116459	6.2260346	16
Albania	Secondary	61	67.238876		Vietnam	531.8584	17.093784	77630900	43.06702	0.69102049	57
Albania	Primary	61	68.348343		South Africa	4854.3657	19.173845	44000000	64.819382	8.377512	34
Albania	Primary	61	66.68161		Zambia	582.62415	10.699439	10585220	55.413422	0.17217393	30
Albania	Primary	61	66.68161		Zimbabwe	675.79828	15.60509	12499981	57.143776	1.110956	15
Albania	Secondary	61	67.957954
Albania	Primary	61	66.68161
Albania	Primary	61	66.68161
Albania	Secondary	61	68.348343
Albania	Secondary	61	68.348343
Albania	Secondary	61	67.238876
Albania	Primary	61	68.348343
Albania	Secondary	61	67.585953
Albania	Primary	61	67.238876
Albania	Primary	61	66.932587
Albania	Secondary	61	67.957954
Albania	Secondary	61	67.238876
Albania	Primary	61	66.932587
Albania	Primary	61	67.585953
Albania	Primary	61	68.348343
Albania	Secondary	61	68.348343
Albania	Secondary	61	67.585953
Albania	Secondary	61	66.932587
Albania	Primary	61	67.585953
Albania	Primary	61	67.957954
Albania	No Education	61	67.238876
Albania	Primary	61	67.238876
Albania	Primary	61	67.238876
Albania	Primary	61	67.957954
Albania	No Education	61	68.348343
Albania	Secondary	61	67.585953
Albania	Primary	61	66.932587
Albania	Post-Secondary	61	68.348343
Albania	Secondary	61	66.932587
Albania	Primary	61	68.348343
Albania	Primary	61	67.957954
Albania	Primary	61	67.585953
Albania	Primary	61	67.957954
Albania	Primary	61	67.957954
Albania	Primary	61	68.348343
Albania	Primary	61	67.238876
Albania	Primary	61	67.585953
Albania	Secondary	61	67.585953
Albania	Primary	61	67.957954
Albania	Secondary	61	67.238876
Albania	Primary	61	66.932587
Albania	Primary	61	67.585953
Albania	Secondary	61	67.238876
Albania	Secondary	61	66.932587
Albania	Secondary	61	67.957954
Albania	Secondary	61	66.68161
Albania	Primary	61	66.68161
Albania	Secondary	61	67.238876
Albania	Primary	61	68.348343
Albania	Secondary	61	68.348343
Albania	Primary	61	67.238876
Albania	Primary	61	68.348343
Albania	Primary	61	66.932587
Albania	Secondary	61	66.68161
Albania	Secondary	61	67.957954
Albania	Primary	61	67.957954
Albania	No Education	61	66.932587
Albania	Primary	61	67.957954
Albania	Primary	61	66.932587
Albania	Secondary	61	66.932587
Albania	Post-Secondary	61	68.348343
Albania	Primary	61	67.238876
Albania	Secondary	61	68.348343
Albania	Secondary	61	67.957954
Albania	Secondary	61	66.68161
Albania	Primary	61	68.348343
Albania	Primary	61	66.68161
Albania	Primary	61	68.348343
Albania	Primary	61	66.932587
Albania	Secondary	61	68.348343
Albania	Primary	61	67.238876
Albania	Primary	61	67.238876
Albania	Primary	61	67.238876
Albania	Primary	61	66.68161
Albania	Primary	61	68.348343
Albania	Secondary	61	67.238876
Albania	Secondary	61	67.238876
Albania	Primary	61	66.932587
Albania	No Education	61	67.957954
Albania	Primary	61	66.932587
Albania	Primary	61	67.585953
Albania	Post-Secondary	61	67.957954
Albania	Primary	61	66.68161
Albania	Primary	61	66.932587
Albania	Secondary	61	66.932587
Albania	Primary	61	66.68161
Albania	Secondary	61	66.932587
Albania	Secondary	61	68.348343
Albania	Primary	61	67.238876
Albania	Primary	61	68.348343
Albania	Secondary	61	66.932587
Albania	Secondary	61	66.932587
Albania	Primary	61	67.585953
Albania	Post-Secondary	61	66.68161
Albania	Post-Secondary	61	67.238876
Albania	Post-Secondary	61	66.68161
Albania	Primary	61	66.932587
Albania	Secondary	61	66.68161
Albania	Secondary	61	68.348343
Albania	No Education	61	68.348343
Albania	Primary	61	66.68161
Albania	Primary	61	66.932587
Albania	Primary	61	67.585953
Albania	Secondary	61	67.585953
Albania	Secondary	61	67.238876
Albania	Secondary	61	67.957954
Albania	Secondary	61	67.585953
Albania	Post-Secondary	61	66.932587
Albania	Secondary	61	67.238876
Albania	Secondary	61	67.238876
Albania	Post-Secondary	61	66.68161
Albania	Secondary	61	67.585953
Albania	Primary	61	67.585953
Albania	Primary	61	67.585953
Albania	Primary	61	67.585953
Albania	Secondary	61	66.932587
Albania	Primary	61	66.68161
Albania	Primary	61	68.348343
Albania	Primary	61	68.348343
Albania	Primary	61	66.932587
Albania	Primary	61	67.585953
Albania	No Education	61	66.932587
Albania	Primary	61	66.68161
Albania	Secondary	61	67.957954
Albania	Primary	61	68.348343
Albania	Secondary	61	66.932587
Albania	Secondary	61	68.348343
Albania	Secondary	61	67.957954
Albania	Primary	61	67.238876
Albania	Primary	61	66.68161
Albania	Primary	61	66.68161
Albania	Primary	61	66.68161
Albania	Post-Secondary	61	67.238876
Albania	No Education	61	67.238876
Albania	Secondary	61	67.585953
Albania	Primary	61	66.932587
Albania	Secondary	61	66.68161
Albania	Secondary	61	67.585953
Albania	Secondary	61	67.585953
Albania	Secondary	61	67.585953
Albania	Primary	61	67.957954
Albania	Secondary	61	67.957954
Albania	Secondary	61	67.585953
Albania	Primary	61	66.68161
Albania	Post-Secondary	61	68.348343
Albania	Secondary	61	66.932587
Albania	Secondary	61	67.238876
Albania	Primary	61	68.348343
Albania	Secondary	61	68.348343
Albania	Primary	61	66.68161
Albania	Secondary	61	67.238876
Albania	Primary	61	67.957954
Albania	Secondary	61	67.238876
Albania	Post-Secondary	61	68.348343
Albania	Primary	61	66.932587
Albania	Primary	61	67.585953
Albania	Primary	61	67.585953
Albania	Secondary	61	66.68161
Albania	Primary	61	67.957954
Albania	Secondary	61	67.585953
Albania	Primary	61	68.348343
Albania	Primary	61	67.238876
Albania	Primary	61	68.348343
Albania	Primary	61	67.585953
Albania	Primary	61	68.348343
Albania	Primary	61	68.348343
Albania	Primary	61	67.957954
Albania	Secondary	61	67.585953
Albania	Primary	61	66.68161
Albania	Secondary	61	67.238876
Albania	Primary	61	67.238876
Albania	Primary	61	68.348343
Albania	Primary	61	67.957954
Albania	Primary	61	67.585953
Albania	Secondary	61	68.348343
Albania	Primary	61	67.957954
Albania	Secondary	61	67.585953
Albania	Secondary	61	66.68161
Albania	Primary	61	68.348343
Albania	Secondary	61	67.585953
Albania	Post-Secondary	61	67.585953
Albania	Primary	61	66.68161
Albania	Primary	61	67.238876
Albania	Primary	61	66.932587
Albania	Primary	61	68.348343
Albania	No Education	61	66.932587
Albania	Primary	61	66.68161
Albania	Secondary	61	68.348343
Albania	Secondary	61	66.932587
Albania	Primary	61	66.68161
Albania	Secondary	61	67.238876
Albania	Secondary	61	67.238876
Albania	Secondary	61	67.957954
Albania	Secondary	61	67.585953
Albania	Primary	61	66.68161
Albania	Primary	61	66.68161
Albania	Secondary	61	68.348343
Albania	Secondary	61	66.932587
Albania	Secondary	61	67.585953
Albania	Primary	61	66.68161
Albania	Secondary	61	66.932587
Albania	Secondary	61	66.68161
Albania	Primary	61	66.68161
Albania	Secondary	61	66.932587
Albania	Secondary	61	66.932587
Albania	Primary	61	67.238876
Albania	Primary	61	67.238876
Albania	Primary	61	68.348343
Albania	Primary	61	67.585953
Albania	Secondary	61	67.238876
Albania	Secondary	61	67.957954
Albania	Post-Secondary	61	66.932587
Albania	Primary	61	67.957954
Albania	Secondary	61	66.68161
Albania	Primary	61	67.585953
Albania	Primary	61	68.348343
Albania	Secondary	61	66.932587
Albania	Secondary	61	68.348343
Albania	Secondary	61	67.957954
Albania	Secondary	61	68.348343
Albania	Post-Secondary	61	66.932587
Albania	Primary	61	66.68161
Albania	Primary	61	67.238876
Albania	Primary	61	67.238876
Albania	Primary	61	67.238876
Albania	Primary	61	68.348343
Albania	Secondary	61	67.585953
Albania	Primary	61	68.348343
Albania	Secondary	61	67.238876
Albania	Secondary	61	67.957954
Albania	Post-Secondary	61	67.238876
Albania	Secondary	61	66.68161
Albania	Post-Secondary	61	67.957954
Albania	Secondary	61	66.932587
Albania	Primary	61	67.238876
Albania	Primary	61	67.957954
Albania	Secondary	61	68.348343
Albania	Primary	61	67.585953
Albania	Secondary	61	66.932587
Albania	Secondary	61	67.238876
Albania	Primary	61	66.932587
Albania	Secondary	61	66.932587
Albania	Primary	61	66.932587
Albania	Secondary	61	67.957954
Albania	Primary	61	67.238876
Albania	Primary	61	68.348343
Albania	Primary	61	67.585953
Albania	Secondary	61	66.68161
Albania	Primary	61	66.932587
Albania	Post-Secondary	61	68.348343
Albania	Primary	61	66.932587
Albania	Secondary	61	67.238876
Albania	Secondary	61	67.238876
Albania	Secondary	61	67.585953
Albania	Primary	61	66.932587
Albania	Post-Secondary	61	66.932587
Albania	No Education	61	68.348343
Albania	Primary	61	67.238876
Albania	Primary	61	67.238876
Albania	Primary	61	67.585953
Albania	Primary	61	66.68161
Albania	Primary	61	67.957954
Albania	Secondary	61	67.585953
Albania	Primary	61	66.932587
Albania	Secondary	61	67.238876
Albania	Post-Secondary	61	67.585953
Albania	Primary	61	66.68161
Albania	Primary	61	67.238876
Albania	Primary	61	66.932587
Albania	Post-Secondary	61	66.932587
Albania	Secondary	61	67.957954
Albania	Secondary	61	67.957954
Albania	Primary	61	67.585953
Albania	Primary	61	67.585953
Albania	Secondary	61	68.348343
Albania	Secondary	61	67.238876
Albania	Secondary	61	68.348343
Albania	Primary	61	68.348343
Albania	Secondary	61	66.932587
Albania	Post-Secondary	61	68.348343
Albania	Post-Secondary	61	66.932587
Albania	Primary	61	68.348343
Albania	Secondary	61	68.348343
Albania	Primary	61	67.957954
Albania	Primary	61	67.238876
Albania	Primary	61	66.932587
Albania	Primary	61	67.238876
Albania	Secondary	61	67.585953
Albania	Secondary	61	67.585953
Albania	Primary	61	68.348343
Albania	Primary	61	67.585953
Albania	Primary	61	67.957954
Albania	Primary	61	67.238876
Albania	Primary	61	66.68161
Albania	Primary	61	67.585953
Albania	Primary	61	67.238876
Albania	Primary	61	67.957954
Albania	Secondary	61	66.68161
Albania	No Education	61	66.68161
Albania	Primary	61	67.957954
Albania	Secondary	61	68.348343
Albania	Primary	61	66.68161
Albania	Primary	61	67.957954
Albania	Primary	61	68.348343
Albania	Post-Secondary	61	67.957954
Albania	Primary	61	68.348343
Albania	Secondary	61	66.932587
Albania	Secondary	61	66.932587
Albania	Primary	61	68.348343
Albania	Primary	61	68.348343
Albania	Secondary	61	68.348343
Albania	Primary	61	68.348343
Albania	Primary	61	67.957954
Albania	Primary	61	67.957954
Albania	Primary	61	67.585953
Albania	Secondary	61	66.932587
Albania	Primary	61	68.348343
Albania	Secondary	61	68.348343
Albania	Secondary	61	67.238876
Albania	Secondary	61	67.585953
Albania	No Education	61	67.238876
Albania	Primary	61	66.932587
Albania	Primary	61	68.348343
Albania	Secondary	61	67.957954
Albania	Primary	61	67.238876
Albania	Primary	61	67.957954
Albania	Primary	61	66.932587
Albania	Secondary	61	67.957954
Albania	Secondary	61	67.957954
Albania	Primary	61	66.932587
Albania	Secondary	61	66.932587
Albania	Primary	61	67.238876
Albania	Primary	61	67.957954
Albania	Primary	61	66.932587
Albania	Primary	61	67.585953
Albania	Primary	61	68.348343
Albania	Secondary	61	67.585953
Albania	Primary	61	66.932587
Albania	Secondary	61	66.68161
Albania	Primary	61	68.348343
Albania	Secondary	61	67.957954
Albania	No Education	61	66.68161
Albania	Secondary	61	67.238876
Albania	Primary	61	67.957954
Albania	Primary	61	67.238876
Albania	Primary	61	66.932587
Albania	Post-Secondary	61	68.348343
Albania	Primary	61	66.932587
Albania	Post-Secondary	61	67.585953
Albania	Primary	61	68.348343
Albania	Primary	61	68.348343
Albania	Primary	61	66.68161
Albania	Primary	61	68.348343
Albania	Primary	61	67.238876
Albania	Primary	61	67.585953
Albania	Primary	61	66.932587
Albania	Post-Secondary	61	68.348343
Albania	Secondary	61	67.238876
Albania	Post-Secondary	61	67.238876
Albania	Post-Secondary	61	68.348343
Albania	Primary	61	67.585953
Albania	Primary	61	67.238876
Albania	Secondary	61	67.585953
Albania	Primary	61	67.957954
Albania	Secondary	61	68.348343
Albania	Secondary	61	66.68161
Albania	Primary	61	66.932587
Albania	Primary	61	66.68161
Albania	Post-Secondary	61	67.238876
Albania	Primary	61	67.957954
Albania	Primary	61	68.348343
Albania	Secondary	61	66.932587
Albania	Primary	61	67.238876
Albania	Primary	61	67.957954
Albania	Post-Secondary	61	67.238876
Albania	Primary	61	66.68161
Albania	Secondary	61	66.932587
Albania	Primary	61	66.932587
Albania	Primary	61	67.238876
Albania	Primary	61	68.348343
Albania	Primary	61	66.68161
Albania	Secondary	61	67.957954
Albania	Primary	61	68.348343
Albania	Secondary	61	66.932587
Albania	Post-Secondary	61	66.932587
Albania	Primary	61	68.348343
Albania	Secondary	61	67.957954
Albania	Primary	61	67.957954
Albania	Primary	61	66.68161
Albania	No Education	61	67.957954
Albania	Primary	61	67.585953
Albania	Primary	61	67.957954
Albania	Post-Secondary	61	67.585953
Albania	Post-Secondary	61	67.957954
Albania	Primary	61	67.585953
Albania	Primary	61	66.68161
Albania	Primary	61	67.238876
Albania	Secondary	61	67.585953
Albania	Primary	61	67.957954
Albania	Primary	61	68.348343
Albania	Secondary	61	68.348343
Albania	Primary	61	67.585953
Albania	Secondary	61	66.68161
Albania	Primary	61	68.348343
Albania	Secondary	61	66.68161
Albania	Primary	61	67.957954
Albania	Primary	61	67.238876
Albania	Secondary	61	67.957954
Albania	Secondary	61	67.585953
Albania	Primary	61	68.348343
Albania	Secondary	61	67.238876
Albania	Primary	61	68.348343
Albania	Primary	61	67.238876
Albania	Post-Secondary	61	68.348343
Albania	Primary	61	67.585953
Albania	Primary	61	67.238876
Albania	Primary	61	67.238876
Albania	Primary	61	68.348343
Albania	Secondary	61	66.68161
Albania	No Education	61	66.932587
Albania	Primary	61	67.957954
Albania	Primary	61	67.585953
Albania	Primary	61	66.932587
Albania	Secondary	61	67.585953
Albania	Secondary	61	67.238876
Albania	Primary	61	67.585953
Albania	Secondary	61	67.957954
Albania	Secondary	61	66.932587
Albania	Primary	61	66.68161
Albania	Secondary	61	66.932587
Albania	No Education	61	68.348343
Albania	Primary	61	67.238876
Albania	Primary	61	67.957954
Albania	Primary	61	66.932587
Albania	Primary	61	67.238876
Albania	Secondary	61	68.348343
Albania	Primary	61	67.585953
Albania	Primary	61	67.585953
Albania	Secondary	61	68.348343
Albania	Primary	61	68.348343
Albania	Secondary	61	67.238876
Albania	Primary	61	66.68161
Albania	Post-Secondary	61	68.348343
Albania	Secondary	61	68.348343
Albania	Secondary	61	68.348343
Albania	Primary	61	67.585953
Albania	Secondary	61	67.585953
Albania	Secondary	61	67.238876
Albania	Secondary	61	66.932587
Albania	Secondary	61	67.585953
Albania	Secondary	61	67.238876
Albania	Primary	61	67.585953
Albania	Primary	61	68.348343
Albania	Secondary	61	67.238876
Albania	Primary	61	67.238876
Albania	Secondary	61	66.932587
Albania	Secondary	61	67.957954
Albania	Primary	61	66.68161
Albania	Primary	61	68.348343
Albania	Primary	61	67.957954
Albania	Primary	61	66.68161
Albania	Secondary	61	67.238876
Albania	Primary	61	66.932587
Albania	Secondary	61	66.932587
Albania	Secondary	61	67.238876
Albania	Secondary	61	67.585953
Albania	Secondary	61	67.585953
Albania	Primary	61	68.348343
Albania	Post-Secondary	61	66.932587
Albania	Post-Secondary	61	67.585953
Albania	Primary	61	68.348343
Albania	Primary	61	67.957954
Albania	Primary	61	66.932587
Albania	Primary	61	67.957954
Albania	Primary	61	67.585953
Albania	No Education	61	67.585953
Albania	Secondary	61	66.68161
Albania	Secondary	61	67.238876
Albania	Primary	61	67.238876
Albania	Primary	61	66.68161
Albania	Primary	61	68.348343
Albania	Secondary	61	68.348343
Albania	Post-Secondary	61	68.348343
Albania	Primary	61	66.68161
Albania	Secondary	61	66.932587
Albania	Primary	61	68.348343
Albania	Secondary	61	66.68161
Albania	Primary	61	67.238876
Albania	Primary	61	66.68161
Albania	Primary	61	67.238876
Albania	Secondary	61	67.957954
Albania	Secondary	61	67.957954
Albania	Primary	61	67.238876
Albania	Secondary	61	66.68161
Albania	No Education	61	67.585953
Albania	Secondary	61	67.957954
Albania	Secondary	61	66.932587
Albania	Secondary	61	68.348343
Albania	Primary	61	68.348343
Albania	Secondary	61	66.68161
Albania	Post-Secondary	61	67.585953
Albania	Primary	61	66.68161
Albania	Primary	61	66.68161
Albania	Secondary	61	67.585953
Albania	Secondary	61	67.957954
Albania	Primary	61	68.348343
Albania	Primary	61	67.585953
Albania	Secondary	61	67.585953
Albania	Secondary	61	66.68161
Albania	Primary	61	66.68161
Albania	Primary	61	66.932587
Albania	Primary	61	66.932587
Albania	Secondary	61	67.238876
Albania	Secondary	61	67.585953
Albania	Primary	61	67.585953
Albania	Primary	61	67.585953
Albania	Primary	61	66.932587
Albania	Primary	61	68.348343
Albania	Primary	61	67.957954
Albania	No Education	61	68.348343
Albania	Primary	61	67.238876
Albania	Primary	61	67.957954
Albania	Secondary	61	67.957954
Albania	Primary	61	66.68161
Albania	Post-Secondary	61	67.957954
Albania	Primary	61	67.585953
Albania	Primary	61	66.932587
Albania	Primary	61	66.68161
Albania	No Education	61	66.932587
Albania	Secondary	61	68.348343
Albania	Primary	61	68.348343
Albania	Primary	61	67.585953
Albania	Primary	61	67.238876
Albania	Secondary	61	67.238876
Albania	Primary	61	68.348343
Albania	Primary	61	66.932587
Albania	Secondary	61	67.238876
Albania	Primary	61	66.932587
Albania	Primary	61	66.68161
Albania	Secondary	61	68.348343
Albania	Primary	61	66.68161
Albania	Primary	61	66.68161
Albania	Primary	61	67.957954
Albania	Secondary	61	67.585953
Albania	Primary	61	67.585953
Albania	Secondary	61	67.957954
Albania	Secondary	61	68.348343
Albania	Primary	61	66.932587
Albania	Primary	61	67.238876
Albania	No Education	61	66.932587
Albania	Primary	61	67.957954
Albania	Primary	61	67.957954
Albania	Primary	61	66.68161
Albania	Primary	61	67.238876
Albania	Secondary	61	67.238876
Albania	Primary	61	67.238876
Albania	Primary	61	67.238876
Albania	Primary	61	68.348343
Albania	Primary	61	67.238876
Albania	No Education	61	67.957954
Albania	Secondary	61	67.957954
Albania	Secondary	61	67.957954
Albania	Secondary	61	67.957954
Albania	Secondary	61	66.932587
Albania	Primary	61	67.238876
Albania	Primary	61	68.348343
Albania	Primary	61	68.348343
Albania	Secondary	61	66.932587
Albania	Secondary	61	68.348343
Albania	Secondary	61	67.238876
Albania	Secondary	61	68.348343
Albania	Secondary	61	66.932587
Albania	Primary	61	67.957954
Albania	Secondary	61	67.957954
Albania	Secondary	61	67.957954
Albania	Primary	61	66.932587
Albania	Primary	61	67.238876
Albania	Secondary	61	67.957954
Albania	Secondary	61	67.585953
Albania	Primary	61	68.348343
Albania	Secondary	61	67.585953
Albania	Secondary	61	67.238876
Albania	Secondary	61	66.932587
Albania	Primary	61	66.68161
Albania	Primary	61	68.348343
Albania	Primary	61	68.348343
Albania	Secondary	61	68.348343
Albania	Primary	61	66.932587
Albania	Secondary	61	67.238876
Albania	Secondary	61	67.238876
Albania	Primary	61	66.68161
Albania	Primary	61	67.238876
Albania	Secondary	61	67.238876
Albania	Primary	61	67.585953
Albania	Secondary	61	68.348343
Albania	Primary	61	66.932587
Albania	Secondary	61	67.585953
Albania	Post-Secondary	61	68.348343
Albania	Secondary	61	66.932587
Albania	Secondary	61	66.932587
Albania	Primary	61	68.348343
Albania	Secondary	61	68.348343
Albania	Secondary	61	67.238876
Albania	Post-Secondary	61	66.68161
Albania	Primary	61	66.68161
Albania	Primary	61	66.68161
Albania	Secondary	61	67.585953
Albania	Primary	61	67.585953
Albania	Primary	61	67.957954
Albania	Secondary	61	67.585953
Albania	Secondary	61	67.238876
Albania	Primary	61	68.348343
Albania	Secondary	61	68.348343
Albania	Primary	61	67.957954
Albania	Secondary	61	68.348343
Albania	Primary	61	67.957954
Albania	Post-Secondary	61	66.932587
Albania	Primary	61	67.585953
Albania	Primary	61	67.238876
Albania	Primary	61	67.238876
Albania	Primary	61	68.348343
Albania	Primary	61	67.585953
Albania	Secondary	61	67.238876
Albania	Primary	61	66.932587
Albania	Secondary	61	67.585953
Albania	Secondary	61	67.238876
Albania	Primary	61	68.348343
Albania	Primary	61	67.238876
Albania	Primary	61	67.585953
Albania	Secondary	61	67.957954
Albania	Primary	61	68.348343
Albania	Primary	61	67.585953
Albania	Primary	61	66.68161
Albania	Primary	61	67.238876
Albania	Post-Secondary	61	68.348343
Albania	Secondary	61	68.348343
Albania	Primary	61	67.238876
Albania	Secondary	61	68.348343
Albania	Secondary	61	66.68161
Albania	Primary	61	67.957954
Albania	Secondary	61	67.238876
Albania	Primary	61	67.238876
Albania	Secondary	61	66.932587
Albania	Secondary	61	66.932587
Albania	Primary	61	67.957954
Albania	Secondary	61	66.68161
Albania	Secondary	61	67.238876
Albania	Primary	61	68.348343
Albania	Primary	61	67.238876
Albania	Primary	61	68.348343
Albania	Secondary	61	67.238876
Albania	Primary	61	68.348343
Albania	Post-Secondary	61	68.348343
Albania	Primary	61	68.348343
Albania	Secondary	61	68.348343
Albania	Primary	61	66.932587
Albania	Primary	61	68.348343
Albania	Secondary	61	67.238876
Albania	Secondary	61	67.585953
Albania	Secondary	61	66.68161
Albania	Secondary	61	67.585953
Albania	Primary	61	68.348343
Albania	Primary	61	66.932587
Albania	Primary	61	68.348343
Albania	Secondary	61	66.68161
Albania	Primary	61	66.932587
Albania	Primary	61	68.348343
Albania	Primary	61	67.957954
Albania	Post-Secondary	61	67.585953
Albania	Primary	61	67.957954
Albania	Primary	61	66.68161
Albania	Primary	61	67.238876
Albania	Primary	61	66.932587
Albania	Primary	61	67.238876
Albania	Primary	61	67.585953
Albania	No Education	61	66.68161
Albania	Primary	61	67.957954
Albania	Secondary	61	66.932587
Albania	Primary	61	67.238876
Albania	Primary	61	66.932587
Albania	Secondary	61	67.957954
Albania	Primary	61	68.348343
Albania	Primary	61	66.932587
Albania	Secondary	61	68.348343
Albania	Primary	61	67.238876
Albania	Primary	61	67.585953
Albania	Secondary	61	67.238876
Albania	Primary	61	67.585953
Albania	Secondary	61	67.957954
Albania	Primary	61	66.932587
Albania	Secondary	61	67.238876
Albania	Secondary	61	66.932587
Albania	Primary	61	68.348343
Albania	Primary	61	66.932587
Albania	Primary	61	67.585953
Albania	Primary	61	67.957954
Albania	Primary	61	68.348343
Albania	Primary	61	68.348343
Albania	Secondary	61	67.585953
Albania	Primary	61	67.957954
Albania	Secondary	61	68.348343
Albania	Primary	61	67.238876
Albania	Primary	61	67.957954
Albania	Secondary	61	66.68161
Albania	Primary	61	67.238876
Albania	Post-Secondary	61	67.957954
Albania	Primary	61	68.348343
Albania	Secondary	61	68.348343
Albania	Primary	61	66.68161
Albania	Primary	61	66.68161
Albania	Primary	61	68.348343
Albania	Primary	61	67.585953
Albania	Primary	61	67.957954
Albania	Primary	61	67.957954
Albania	Primary	61	68.348343
Albania	Primary	61	67.238876
Albania	Secondary	61	68.348343
Albania	Primary	61	68.348343
Albania	Primary	61	66.932587
Albania	Post-Secondary	61	67.238876
Albania	Secondary	61	67.957954
Albania	Secondary	61	68.348343
Albania	Primary	61	67.957954
Albania	Primary	61	67.957954
Albania	Primary	61	67.238876
Albania	Secondary	61	67.238876
Albania	Primary	61	67.957954
Albania	Secondary	61	67.585953
Albania	Secondary	61	67.957954
Albania	Post-Secondary	61	66.68161
Albania	Secondary	61	66.68161
Albania	Primary	61	67.957954
Albania	Primary	61	67.957954
Albania	Primary	61	67.585953
Albania	Secondary	61	66.932587
Albania	Secondary	61	67.238876
Albania	Primary	61	67.585953
Albania	Primary	61	67.957954
Albania	Secondary	61	66.68161
Albania	No Education	61	66.68161
Albania	Secondary	61	68.348343
Albania	Primary	61	66.932587
Albania	Secondary	61	67.957954
Albania	Primary	61	67.238876
Albania	Primary	61	68.348343
Albania	Secondary	61	67.585953
Albania	Primary	61	68.348343
Albania	Secondary	61	66.932587
Albania	Secondary	61	67.957954
Albania	Primary	61	67.238876
Albania	Secondary	61	67.238876
Albania	Secondary	61	66.68161
Albania	Secondary	61	67.957954
Albania	Secondary	61	66.68161
Albania	Primary	61	67.957954
Albania	Primary	61	66.68161
Albania	Primary	61	66.932587
Albania	Primary	61	67.585953
Albania	Secondary	61	67.957954
Albania	Secondary	61	66.932587
Albania	Primary	61	67.238876
Albania	Secondary	61	66.68161
Albania	Primary	61	66.932587
Albania	Primary	61	66.932587
Albania	Post-Secondary	61	67.585953
Albania	No Education	61	67.957954
Albania	Primary	61	67.957954
Albania	Primary	61	67.238876
Albania	Secondary	61	67.585953
Albania	Secondary	61	66.932587
Albania	Primary	61	67.585953
Albania	Secondary	61	66.932587
Albania	Secondary	61	67.585953
Albania	Post-Secondary	61	68.348343
Albania	Secondary	61	67.585953
Albania	Primary	61	66.68161
Albania	Post-Secondary	61	67.957954
Albania	Primary	61	67.238876
Albania	Primary	61	67.957954
Albania	Secondary	61	66.68161
Albania	Primary	61	67.585953
Albania	Primary	61	66.932587
Albania	Secondary	61	68.348343
Albania	Post-Secondary	61	67.585953
Albania	No Education	61	66.932587
Albania	Primary	61	66.68161
Albania	Primary	61	67.957954
Albania	Primary	61	67.957954
Albania	Primary	61	67.957954
Albania	Secondary	61	67.238876
Albania	Secondary	61	67.238876
Albania	Post-Secondary	61	68.348343
Albania	Post-Secondary	61	66.68161
Albania	Secondary	61	66.68161
Albania	Primary	61	67.585953
Albania	Primary	61	68.348343
Albania	Post-Secondary	61	67.585953
Albania	Secondary	61	68.348343
Albania	Secondary	61	66.932587
Albania	Secondary	61	68.348343
Albania	Primary	61	67.238876
Albania	Post-Secondary	61	67.957954
Albania	Primary	61	68.348343
Albania	No Education	61	67.957954
Albania	Primary	61	66.932587
Albania	Secondary	61	68.348343
Albania	No Education	61	67.238876
Albania	Secondary	61	67.238876
Albania	Secondary	61	66.932587
Albania	Post-Secondary	61	67.238876
Albania	Secondary	61	67.585953
Albania	Primary	61	67.585953
Albania	Secondary	61	67.238876
Albania	Primary	61	67.585953
Albania	Secondary	61	67.238876
Albania	Primary	61	67.585953
Albania	Primary	61	66.68161
Albania	Primary	61	67.957954
Albania	Primary	61	66.68161
Albania	Secondary	61	67.238876
Albania	Primary	61	66.932587
Albania	Post-Secondary	61	66.68161
Albania	Primary	61	67.957954
Albania	Primary	61	68.348343
Albania	Secondary	61	66.932587
Albania	Secondary	61	67.585953
Albania	Primary	61	67.585953
Albania	Secondary	61	66.932587
Albania	Primary	61	68.348343
Albania	Secondary	61	67.238876
Albania	Post-Secondary	61	68.348343
Albania	Secondary	61	67.238876
Albania	Primary	61	68.348343
Albania	Primary	61	66.68161
Albania	Primary	61	67.585953
Albania	Secondary	61	67.238876
Albania	Primary	61	66.68161
Albania	Primary	61	67.585953
Albania	Secondary	61	67.238876
Albania	Primary	61	66.932587
Albania	Primary	61	67.238876
Albania	Primary	61	67.957954
Albania	Primary	61	66.932587
Albania	Primary	61	67.957954
Albania	Secondary	61	66.68161
Albania	Primary	61	66.68161
Albania	Primary	61	67.957954
Albania	Secondary	61	68.348343
Albania	Secondary	61	66.68161
Albania	Primary	61	67.957954
Albania	Primary	61	68.348343
Albania	Primary	61	67.238876
Albania	Primary	61	67.957954
Albania	Secondary	61	67.238876
Albania	Secondary	61	66.932587
Albania	Secondary	61	66.68161
Albania	Post-Secondary	61	68.348343
Albania	Primary	61	67.585953
Albania	Primary	61	67.585953
Albania	Primary	61	67.957954
Albania	Primary	61	67.238876
Albania	Primary	61	66.932587
Albania	Secondary	61	67.238876
Albania	Post-Secondary	61	67.238876
Albania	Secondary	61	67.238876
Albania	Secondary	61	66.68161
Albania	Primary	61	68.348343
Albania	Primary	61	67.585953
Albania	Primary	61	68.348343
Albania	Primary	61	66.932587
Albania	Primary	61	67.585953
Albania	Secondary	61	67.957954
Albania	Primary	61	68.348343
Albania	No Education	61	67.585953
Albania	Primary	61	68.348343
Albania	Primary	61	68.348343
Albania	Primary	61	67.585953
Albania	Primary	61	67.585953
Albania	Primary	61	68.348343
Albania	Primary	61	67.238876
Albania	Primary	61	67.585953
Albania	Primary	61	67.585953
Albania	Primary	61	68.348343
Albania	Secondary	61	66.932587
Albania	Post-Secondary	61	67.238876
Albania	Secondary	61	66.932587
Albania	Secondary	61	67.238876
Albania	Secondary	61	66.932587
Albania	Secondary	61	66.932587
Albania	Secondary	61	67.957954
Albania	Secondary	61	68.348343
Albania	Secondary	61	68.348343
Albania	No Education	61	66.68161
Albania	Primary	61	66.68161
Albania	Secondary	61	68.348343
Albania	Secondary	61	66.932587
Albania	Primary	61	66.932587
Albania	No Education	61	67.585953
Albania	Primary	61	66.68161
Albania	Secondary	61	67.957954
Albania	Primary	61	67.957954
Albania	Secondary	61	67.585953
Albania	Secondary	61	67.585953
Albania	Secondary	61	67.238876
Albania	Primary	61	67.238876
Albania	Primary	61	68.348343
Albania	Primary	61	68.348343
Albania	Primary	61	66.932587
Albania	Post-Secondary	61	66.68161
Albania	Primary	61	66.932587
Albania	Primary	61	67.957954
Albania	Secondary	61	67.957954
Albania	Post-Secondary	61	67.238876
Albania	Secondary	61	67.585953
Albania	Primary	61	66.932587
Albania	Secondary	61	67.238876
Albania	Secondary	61	66.932587
Albania	Primary	61	67.585953
Albania	Secondary	61	67.238876
Albania	Secondary	61	67.585953
Albania	Secondary	61	67.957954
Albania	Secondary	61	66.932587
Albania	Primary	61	66.68161
Albania	Primary	61	67.585953
Albania	Secondary	61	67.585953
Albania	Secondary	61	67.238876
Albania	Secondary	61	67.585953
Albania	No Education	61	67.957954
Albania	Primary	61	67.238876
Albania	Secondary	61	67.238876
Albania	Secondary	61	67.585953
Albania	Secondary	61	67.957954
Albania	Primary	61	67.238876
Albania	Post-Secondary	61	66.932587
Albania	Primary	61	67.585953
Albania	Secondary	61	67.238876
Albania	Secondary	61	67.957954
Albania	Primary	61	68.348343
Albania	Post-Secondary	61	68.348343
Albania	Secondary	61	67.957954
Albania	Secondary	61	68.348343
Albania	Primary	61	67.585953
Albania	Primary	61	67.238876
Albania	Primary	61	68.348343
Albania	Secondary	61	68.348343
Albania	Primary	61	66.932587
Albania	Primary	61	66.932587
Albania	Primary	61	67.238876
Albania	Post-Secondary	61	67.957954
Albania	Primary	61	67.957954
Albania	Post-Secondary	61	67.957954
Albania	Primary	61	68.348343
Albania	Secondary	61	68.348343
Albania	Primary	61	67.238876
Albania	Primary	61	67.238876
Albania	Primary	61	66.932587
Albania	Secondary	61	67.957954
Albania	Primary	61	66.932587
Albania	Secondary	61	67.585953
Albania	Primary	61	67.585953
Albania	Primary	61	68.348343
Albania	Primary	61	67.585953
Albania	No Education	61	68.348343
Albania	Secondary	61	66.68161
Albania	Primary	61	66.932587
Albania	Primary	61	66.932587
Albania	Post-Secondary	61	68.348343
Albania	Primary	61	68.348343
Albania	Primary	61	67.238876
Albania	Secondary	61	67.585953
Albania	Primary	61	68.348343
Albania	Secondary	61	67.585953
Albania	Secondary	61	66.932587
Albania	Secondary	61	67.238876
Albania	Primary	61	68.348343
Albania	Primary	61	68.348343
Albania	Secondary	61	67.585953
Albania	Primary	61	68.348343
Albania	Primary	61	67.585953
Albania	Post-Secondary	61	67.585953
Albania	Primary	61	66.932587
Albania	Primary	61	67.585953
Albania	Primary	61	68.348343
Albania	Primary	61	67.957954
Albania	Primary	61	68.348343
Albania	Secondary	61	66.932587
Albania	Primary	61	67.957954
Albania	Secondary	61	67.238876
Albania	Secondary	61	68.348343
Albania	Secondary	61	67.585953
Albania	Primary	61	66.68161
Albania	Secondary	61	66.932587
Albania	Primary	61	68.348343
Albania	No Education	61	66.68161
Albania	Primary	61	66.68161
Albania	Primary	61	67.957954
Albania	Primary	61	67.957954
Albania	Secondary	61	66.68161
Albania	Primary	61	67.585953
Albania	Primary	61	67.585953
Albania	Primary	61	68.348343
Albania	Secondary	61	67.238876
Albania	Secondary	61	67.957954
Albania	Secondary	61	66.932587
Albania	Secondary	61	66.932587
Albania	Primary	61	66.68161
Albania	Primary	61	68.348343
Albania	Primary	61	67.585953
Albania	Primary	61	67.585953
Albania	Primary	61	67.957954
Albania	Primary	61	67.585953
Albania	Secondary	61	66.68161
Albania	Primary	61	67.238876
Albania	Primary	61	67.238876
Albania	Primary	61	67.957954
Albania	No Education	61	67.585953
Albania	Secondary	61	67.585953
Albania	Primary	61	67.238876
Albania	Primary	61	67.585953
Albania	Primary	61	67.238876
Albania	Primary	61	67.957954
Albania	Primary	61	67.957954
Albania	Secondary	61	66.932587
Albania	Secondary	61	67.585953
Albania	Post-Secondary	61	66.932587
Albania	Post-Secondary	61	66.932587
Albania	Secondary	61	67.238876
Albania	Secondary	61	67.585953
Albania	Secondary	61	67.238876
Albania	No Education	61	66.68161
Albania	Primary	61	67.957954
Albania	Primary	61	67.957954
Albania	Primary	61	66.932587
Albania	Primary	61	67.957954
Albania	Secondary	61	67.238876
Albania	Primary	61	68.348343
Albania	Secondary	61	66.932587
Albania	Primary	61	68.348343
Albania	Primary	61	67.957954
Albania	Secondary	61	68.348343
Albania	Primary	61	67.238876
Albania	Primary	61	67.585953
Albania	Primary	61	66.68161
Albania	Primary	61	68.348343
Albania	Primary	61	66.932587
Albania	Primary	61	67.238876
Albania	Primary	61	67.238876
Albania	Primary	61	66.68161
Albania	Secondary	61	67.957954
Albania	Secondary	61	67.585953
Albania	Post-Secondary	61	68.348343
Albania	Primary	61	67.585953
Albania	No Education	61	67.957954
Albania	Primary	61	67.957954
Albania	Primary	61	66.932587
Albania	Primary	61	67.238876
Albania	Secondary	61	67.585953
Albania	Primary	61	66.932587
Albania	Primary	61	66.932587
Albania	Secondary	61	66.932587
Albania	Primary	61	67.957954
Albania	Secondary	61	67.585953
Albania	Primary	61	66.68161
Albania	Primary	61	68.348343
Albania	Primary	61	67.238876
Albania	Secondary	61	66.932587
Albania	Primary	61	67.238876
Albania	Primary	61	67.957954
Albania	Secondary	61	68.348343
Albania	Post-Secondary	61	66.68161
Albania	Primary	61	67.585953
Albania	Secondary	61	66.68161
Albania	Post-Secondary	61	67.957954
Albania	Primary	61	67.957954
Albania	Secondary	61	68.348343
Albania	Primary	61	67.585953
Albania	Primary	61	68.348343
Albania	Primary	61	68.348343
Albania	No Education	61	67.585953
Albania	No Education	61	66.932587
Albania	Primary	61	67.957954
Albania	Primary	61	67.238876
Albania	Primary	61	67.585953
Albania	Secondary	61	68.348343
Albania	Secondary	61	66.68161
Albania	Secondary	61	66.68161
Albania	Primary	61	67.585953
Albania	Primary	61	66.932587
Albania	Secondary	61	68.348343
Albania	Primary	61	66.68161
Albania	No Education	61	66.68161
Albania	Primary	61	67.585953
Albania	Secondary	61	66.932587
Albania	Primary	61	67.957954
Albania	Primary	61	67.585953
Albania	Secondary	61	66.932587
Albania	Secondary	61	68.348343
Albania	Primary	61	67.585953
Albania	Post-Secondary	61	67.957954
Albania	Secondary	61	67.238876
Albania	Primary	61	67.957954
Albania	Primary	61	66.932587
Albania	No Education	61	68.348343
Albania	Primary	61	66.68161
Albania	Primary	61	67.957954
Albania	Secondary	61	67.585953
Albania	Primary	61	66.68161
Albania	Primary	61	68.348343
Albania	Primary	61	66.68161
Albania	Secondary	61	67.238876
Albania	Secondary	61	67.957954
Albania	Primary	61	66.68161
Albania	Secondary	61	68.348343
Albania	Primary	61	66.68161
Albania	Post-Secondary	61	68.348343
Albania	Secondary	61	68.348343
Albania	Primary	61	66.932587
Albania	Primary	61	67.957954
Albania	Secondary	61	67.957954
Albania	Primary	61	68.348343
Albania	Secondary	61	66.68161
Albania	Secondary	61	68.348343
Albania	Primary	61	68.348343
Albania	Post-Secondary	61	68.348343
Albania	Primary	61	66.932587
Albania	Primary	61	68.348343
Albania	Post-Secondary	61	68.348343
Albania	Primary	61	67.957954
Albania	Primary	61	66.932587
Albania	Secondary	61	68.348343
Albania	Secondary	61	66.932587
Albania	No Education	61	67.585953
Albania	Secondary	61	67.238876
Albania	Primary	61	68.348343
Albania	Secondary	61	67.585953
Albania	Secondary	61	68.348343
Albania	Primary	61	67.238876
Albania	Secondary	61	67.957954
Albania	Primary	61	68.348343
Albania	Secondary	61	67.957954
Albania	Primary	61	68.348343
Albania	Primary	61	68.348343
Albania	Primary	61	68.348343
Albania	Primary	61	68.348343
Albania	Secondary	61	67.585953
Albania	Secondary	61	67.238876
Albania	Primary	61	67.957954
Albania	Primary	61	68.348343
Albania	Primary	61	66.932587
Albania	No Education	61	67.957954
Albania	Secondary	61	67.957954
Albania	Secondary	61	67.957954
Albania	Post-Secondary	61	68.348343
Albania	Primary	61	67.957954
Albania	Post-Secondary	61	66.932587
Albania	Secondary	61	66.932587
Albania	Primary	61	67.957954
Albania	Post-Secondary	61	68.348343
Albania	Secondary	61	68.348343
Albania	Primary	61	68.348343
Albania	Primary	61	67.957954
Albania	Secondary	61	67.238876
Albania	Primary	61	67.585953
Albania	Secondary	61	67.957954
Albania	Secondary	61	67.957954
Albania	Secondary	61	66.932587
Albania	Post-Secondary	61	67.957954
Albania	Secondary	61	67.957954
Albania	Secondary	61	67.585953
Albania	Primary	61	67.585953
Albania	Primary	61	66.68161
Albania	Primary	61	68.348343
Albania	Primary	61	67.957954
Albania	No Education	61	68.348343
Albania	Primary	61	67.957954
Albania	No Education	61	67.957954
Albania	Primary	61	68.348343
Albania	Primary	61	67.585953
Albania	Primary	61	67.238876
Albania	Primary	61	67.957954
Albania	Post-Secondary	61	67.957954
Albania	Primary	61	67.957954
Albania	Primary	61	67.238876
Albania	Post-Secondary	61	66.68161
Albania	Secondary	61	66.932587
Albania	Primary	61	67.238876
Albania	Secondary	61	66.68161
Albania	Secondary	61	66.932587
Albania	Primary	61	66.68161
Albania	Primary	61	66.932587
Albania	Secondary	61	66.68161
Albania	Primary	61	67.957954
Albania	No Education	61	66.932587
Albania	Secondary	61	66.932587
Albania	Primary	61	67.238876
Albania	Primary	61	66.932587
Albania	Post-Secondary	61	67.957954
Albania	Primary	61	67.957954
Albania	Primary	61	66.932587
Albania	Secondary	61	67.238876
Albania	Secondary	61	67.957954
Albania	Primary	61	67.957954
Albania	Secondary	61	66.932587
Albania	Primary	61	66.68161
Albania	Primary	61	67.957954
Albania	Primary	61	67.585953
Albania	Secondary	61	67.585953
Albania	Primary	61	67.957954
Albania	Primary	61	66.932587
Albania	Post-Secondary	61	68.348343
Albania	Primary	61	67.238876
Albania	Post-Secondary	61	67.585953
Albania	No Education	61	66.932587
Albania	Secondary	61	68.348343
Albania	Secondary	61	66.68161
Albania	Post-Secondary	61	66.932587
Albania	No Education	61	68.348343
Albania	Secondary	61	66.932587
Albania	Primary	61	67.238876
Albania	Secondary	61	67.585953
Albania	Secondary	61	67.957954
Albania	No Education	61	66.68161
Albania	Primary	61	67.238876
Albania	Secondary	61	67.957954
Albania	Primary	61	66.68161
Albania	Primary	61	67.238876
Albania	Primary	61	66.68161
Albania	Primary	61	67.238876
Albania	Secondary	61	66.68161
Albania	Secondary	61	66.932587
Albania	Secondary	61	67.957954
Albania	Post-Secondary	61	67.957954
Albania	Primary	61	67.238876
Albania	Primary	61	67.585953
Albania	Primary	61	67.585953
Albania	Primary	61	67.238876
Albania	Primary	61	66.68161
Albania	Secondary	61	67.957954
Albania	Primary	61	66.932587
Algeria	Primary	26	46.13512
Algeria	Primary	26	46.13512
Algeria	Primary	26	46.13512
Algeria	Secondary	26	46.590317
Algeria	Primary	26	46.590317
Algeria	Primary	26	47.044998
Algeria	Secondary	26	47.044998
Algeria	Primary	26	47.496197
Algeria	Primary	26	46.13512
Algeria	Primary	26	46.13512
Algeria	Primary	26	46.13512
Algeria	Post-Secondary	26	46.590317
Algeria	Secondary	26	47.044998
Algeria	Primary	26	48.376099
Algeria	Primary	26	46.13512
Algeria	Primary	26	49.187511
Algeria	Primary	26	47.044998
Algeria	Primary	26	46.13512
Algeria	Secondary	26	49.572708
Algeria	Primary	26	46.13512
Algeria	Primary	26	46.13512
Algeria	Primary	26	46.13512
Algeria	Primary	26	49.572708
Algeria	Secondary	26	46.13512
Algeria	Primary	26	49.572708
Algeria	Primary	26	46.13512
Algeria	Primary	26	46.13512
Algeria	Primary	26	46.13512
Algeria	Primary	26	46.590317
Algeria	Post-Secondary	26	46.13512
Algeria	Secondary	26	46.13512
Algeria	Post-Secondary	26	47.044998
Algeria	Secondary	26	47.044998
Algeria	Primary	26	46.13512
Algeria	Secondary	26	46.13512
Algeria	Primary	26	46.13512
Algeria	Post-Secondary	26	46.13512
Algeria	Primary	26	47.496197
Algeria	Secondary	26	46.13512
Algeria	Secondary	26	46.13512
Algeria	Primary	26	46.13512
Algeria	Primary	26	46.13512
Algeria	Primary	26	49.187511
Algeria	Secondary	26	47.044998
Algeria	Primary	26	46.13512
Algeria	Primary	26	46.590317
Algeria	Post-Secondary	26	47.044998
Algeria	Primary	26	48.376099
Algeria	Primary	26	46.13512
Algeria	Primary	26	46.13512
Algeria	Secondary	26	49.572708
Algeria	Secondary	26	46.13512
Algeria	Secondary	26	47.044998
Algeria	Primary	26	46.13512
Algeria	Secondary	26	49.187511
Algeria	Primary	26	46.13512
Algeria	Secondary	26	46.13512
Algeria	Primary	26	47.941902
Algeria	Primary	26	46.13512
Algeria	Primary	26	46.13512
Algeria	Primary	26	46.590317
Algeria	Primary	26	46.13512
Algeria	Secondary	26	47.941902
Algeria	Post-Secondary	26	46.13512
Algeria	Primary	26	47.044998
Algeria	Primary	26	46.13512
Algeria	Primary	26	48.376099
Algeria	Primary	26	46.13512
Algeria	Primary	26	47.044998
Algeria	Primary	26	46.13512
Algeria	Secondary	26	47.044998
Algeria	Post-Secondary	26	46.13512
Algeria	Secondary	26	46.13512
Algeria	Primary	26	48.376099
Algeria	Primary	26	46.13512
Algeria	Primary	26	46.590317
Algeria		26	46.13512
Algeria	Primary	26	46.13512
Algeria	Secondary	26	47.941902
Algeria	Secondary	26	47.496197
Algeria	Primary	26	49.572708
Algeria	Secondary	26	49.187511
Algeria	Secondary	26	47.044998
Algeria	Secondary	26	48.790806
Algeria	Primary	26	46.590317
Algeria	Primary	26	46.13512
Algeria	Primary	26	46.13512
Algeria	Primary	26	46.13512
Algeria	Primary	26	49.187511
Algeria	Primary	26	48.376099
Algeria	Secondary	26	46.13512
Algeria	Secondary	26	47.044998
Algeria	Primary	26	46.13512
Algeria	Primary	26	46.13512
Algeria	Post-Secondary	26	46.590317
Algeria	Primary	26	46.13512
Algeria	Primary	26	46.13512
Algeria	Primary	26	47.496197
Algeria	Primary	26	49.187511
Algeria	Secondary	26	46.13512
Algeria	Secondary	26	47.496197
Algeria	Primary	26	46.13512
Algeria	Primary	26	46.13512
Algeria	Primary	26	49.187511
Algeria	Primary	26	48.376099
Algeria	Post-Secondary	26	46.13512
Algeria	Post-Secondary	26	47.044998
Algeria	Primary	26	49.187511
Algeria	Primary	26	46.13512
Algeria	Primary	26	47.941902
Algeria	Secondary	26	46.13512
Algeria	Secondary	26	46.13512
Algeria	Post-Secondary	26	46.13512
Algeria	Post-Secondary	26	46.13512
Algeria	Primary	26	46.13512
Algeria	Primary	26	46.13512
Algeria	Primary	26	46.13512
Algeria	Primary	26	46.13512
Argentina	Primary	20	65.509392
Argentina	Primary	20	65.215538
Argentina	No Education	20	65.215538
Argentina	Secondary	20	65.782242
Argentina	Primary	20	65.782242
Argentina	Post-Secondary	20	65.215538
Argentina	Primary	20	65.215538
Argentina	Primary	20	65.338509
Argentina	No Education	20	65.215538
Argentina	Secondary	20	65.338509
Argentina	No Education	20	65.215538
Argentina	Primary	20	65.43261
Argentina	Primary	20	65.509392
Argentina	Secondary	20	65.215538
Argentina	Secondary	20	65.668686
Argentina	Secondary	20	65.215538
Argentina	Primary	20	65.782242
Argentina	No Education	20	65.215538
Argentina	Secondary	20	65.215538
Argentina	Primary	20	65.509392
Argentina	Primary	20	65.509392
Argentina	Primary	20	65.215538
Argentina	Secondary	20	65.215538
Argentina	Secondary	20	65.215538
Argentina	Primary	20	65.215538
Argentina	Secondary	20	65.930023
Argentina	Secondary	20	65.215538
Argentina	Primary	20	65.582413
Argentina	Secondary	20	65.582413
Argentina	Primary	20	65.43261
Argentina	Primary	20	65.930023
Argentina	Primary	20	65.215538
Argentina	Primary	20	65.582413
Argentina	Primary	20	65.215538
Argentina	Secondary	20	65.338509
Argentina	Secondary	20	65.338509
Argentina	Primary	20	65.782242
Argentina	Primary	20	65.215538
Argentina	Secondary	20	65.782242
Argentina	No Education	20	65.930023
Argentina	Primary	20	65.582413
Argentina	Secondary	20	65.930023
Argentina	Primary	20	65.215538
Argentina	Secondary	20	65.215538
Argentina	Secondary	20	65.668686
Argentina	Post-Secondary	20	65.215538
Argentina	Primary	20	65.215538
Argentina	Primary	20	65.215538
Argentina	Secondary	20	65.215538
Argentina	No Education	20	65.215538
Argentina	Primary	20	65.782242
Argentina	No Education	20	65.215538
Argentina	Primary	20	65.215538
Argentina	Primary	20	65.215538
Argentina	Primary	20	65.930023
Argentina	Secondary	20	65.215538
Argentina	Primary	20	65.509392
Argentina	Primary	20	65.215538
Argentina	Primary	20	65.215538
Argentina	No Education	20	65.215538
Argentina	Primary	20	65.668686
Argentina	Secondary	20	65.215538
Argentina	Secondary	20	65.930023
Argentina	Primary	20	65.215538
Argentina	No Education	20	65.582413
Argentina	No Education	20	65.338509
Argentina	No Education	20	65.215538
Argentina	No Education	20	65.338509
Argentina	Secondary	20	65.43261
Argentina	Post-Secondary	20	65.215538
Argentina	No Education	20	65.215538
Argentina	Primary	20	65.215538
Argentina	Secondary	20	65.43261
Argentina	No Education	20	65.215538
Argentina	Primary	20	65.668686
Argentina	Primary	20	65.509392
Argentina	No Education	20	65.338509
Argentina	No Education	20	65.215538
Argentina	Primary	20	65.215538
Argentina	No Education	20	65.215538
Argentina	Secondary	20	65.338509
Argentina	No Education	20	65.215538
Argentina	No Education	20	65.215538
Argentina	Primary	20	65.582413
Argentina	Secondary	20	65.930023
Argentina	Primary	20	65.215538
Argentina	Secondary	20	65.215538
Argentina	Primary	20	65.215538
Argentina	Primary	20	65.782242
Argentina	Primary	20	65.215538
Argentina	Primary	20	65.215538
Argentina	No Education	20	65.43261
Argentina	Secondary	20	65.215538
Argentina	Secondary	20	65.782242
Argentina	Primary	20	65.668686
Argentina	Secondary	20	65.782242
Argentina	Primary	20	65.930023
Argentina	No Education	20	65.215538
Argentina	Primary	20	65.338509
Argentina	No Education	20	65.215538
Argentina	Primary	20	65.509392
Argentina	Primary	20	65.215538
Argentina	Post-Secondary	20	65.215538
Argentina	Secondary	20	65.215538
Argentina	Secondary	20	65.215538
Argentina	Post-Secondary	20	65.668686
Argentina	No Education	20	65.930023
Argentina	Secondary	20	65.782242
Argentina	Post-Secondary	20	65.215538
Argentina	No Education	20	65.582413
Argentina	Primary	20	65.782242
Argentina	Secondary	20	65.215538
Argentina	Primary	20	65.215538
Argentina	Primary	20	65.668686
Argentina	Primary	20	65.215538
Argentina	Secondary	20	65.215538
Argentina	Primary	20	65.930023
Argentina	Primary	20	65.43261
Argentina	Primary	20	65.668686
Argentina	Primary	20	65.668686
Argentina	Secondary	20	65.582413
Argentina	Primary	20	65.582413
Argentina	Primary	20	65.43261
Argentina	No Education	20	65.215538
Argentina	Primary	20	65.582413
Argentina	Post-Secondary	20	65.509392
Argentina	Secondary	20	65.215538
Argentina	Primary	20	65.668686
Argentina	Primary	20	65.782242
Argentina	Primary	20	65.582413
Argentina	Primary	20	65.215538
Argentina	Primary	20	65.215538
Argentina	Primary	20	65.215538
Argentina	Primary	20	65.668686
Argentina	Primary	20	65.509392
Argentina	Post-Secondary	20	65.215538
Argentina	Primary	20	65.582413
Argentina	Post-Secondary	20	65.215538
Argentina	Secondary	20	65.782242
Argentina	Primary	20	65.668686
Argentina	Post-Secondary	20	65.215538
Argentina	Secondary	20	65.43261
Argentina	Primary	20	65.215538
Argentina	Primary	20	65.215538
Argentina	Primary	20	65.782242
Argentina	Primary	20	65.509392
Argentina	Secondary	20	65.338509
Argentina	Secondary	20	65.43261
Argentina	Primary	20	65.582413
Argentina	Primary	20	65.582413
Argentina	Secondary	20	65.215538
Argentina	Primary	20	65.215538
Argentina	Primary	20	65.338509
Argentina	Primary	20	65.43261
Argentina	No Education	20	65.582413
Argentina	Primary	20	65.215538
Argentina	Primary	20	65.215538
Argentina	Secondary	20	65.215538
Argentina	Primary	20	65.509392
Argentina	Primary	20	65.215538
Argentina	No Education	20	65.215538
Argentina	Post-Secondary	20	65.215538
Argentina	Primary	20	65.215538
Argentina	Secondary	20	65.509392
Argentina	No Education	20	65.215538
Argentina	Post-Secondary	20	65.930023
Argentina	Primary	20	65.582413
Argentina	Secondary	20	65.215538
Argentina	Primary	20	65.509392
Argentina	Primary	20	65.582413
Argentina	Primary	20	65.215538
Argentina	No Education	20	65.43261
Argentina	Secondary	20	65.215538
Argentina	No Education	20	65.582413
Argentina	No Education	20	65.509392
Argentina	Secondary	20	65.668686
Argentina	Primary	20	65.215538
Argentina	No Education	20	65.582413
Argentina	No Education	20	65.668686
Argentina	Secondary	20	65.668686
Argentina	Secondary	20	65.509392
Argentina	Primary	20	65.215538
Argentina	Primary	20	65.215538
Argentina	No Education	20	65.215538
Argentina	Secondary	20	65.215538
Argentina	Post-Secondary	20	65.782242
Argentina	No Education	20	65.215538
Argentina	Primary	20	65.215538
Argentina	Primary	20	65.668686
Argentina	Secondary	20	65.215538
Argentina	Secondary	20	65.338509
Argentina	Primary	20	65.338509
Argentina	Secondary	20	65.215538
Argentina	Post-Secondary	20	65.215538
Argentina	Primary	20	65.215538
Argentina	Post-Secondary	20	65.215538
Argentina	Secondary	20	65.509392
Argentina	Primary	20	65.215538
Argentina	Primary	20	65.215538
Argentina	No Education	20	65.338509
Argentina	Post-Secondary	20	65.215538
Argentina	No Education	20	65.215538
Argentina	Primary	20	65.215538
Argentina	No Education	20	65.215538
Argentina	No Education	20	65.215538
Argentina	Primary	20	65.43261
Argentina	Primary	20	65.338509
Argentina	Primary	20	65.215538
Argentina	Secondary	20	65.782242
Argentina	Secondary	20	65.215538
Argentina	Primary	20	65.215538
Argentina	Primary	20	65.509392
Argentina	No Education	20	65.215538
Argentina	Secondary	20	65.668686
Argentina	Primary	20	65.215538
Argentina	Primary	20	65.215538
Argentina	Primary	20	65.215538
Argentina	Primary	20	65.668686
Argentina	Secondary	20	65.215538
Argentina	Primary	20	65.509392
Argentina	Primary	20	65.582413
Argentina	No Education	20	65.338509
Argentina	Post-Secondary	20	65.215538
Argentina	Secondary	20	65.215538
Argentina	Secondary	20	65.215538
Argentina	Secondary	20	65.215538
Argentina	Secondary	20	65.215538
Argentina	Primary	20	65.338509
Argentina	Secondary	20	65.215538
Argentina	No Education	20	65.215538
Argentina	Secondary	20	65.668686
Argentina	No Education	20	65.215538
Argentina	No Education	20	65.215538
Argentina	Secondary	20	65.668686
Argentina	Secondary	20	65.668686
Argentina	No Education	20	65.215538
Argentina	No Education	20	65.782242
Argentina	Secondary	20	65.509392
Argentina	Post-Secondary	20	65.668686
Argentina	Primary	20	65.668686
Argentina	Primary	20	65.668686
Argentina	Primary	20	65.215538
Argentina	Primary	20	65.215538
Argentina	No Education	20	65.215538
Argentina	Primary	20	65.338509
Argentina	Secondary	20	65.930023
Argentina	Primary	20	65.215538
Argentina	No Education	20	65.43261
Argentina	Primary	20	65.582413
Argentina	Primary	20	65.215538
Argentina	Primary	20	65.215538
Argentina	Primary	20	65.338509
Argentina	No Education	20	65.215538
Argentina	No Education	20	65.215538
Argentina	No Education	20	65.215538
Argentina	Primary	20	65.215538
Argentina	Secondary	20	65.43261
Argentina	Primary	20	65.338509
Argentina	No Education	20	65.215538
Argentina	Secondary	20	65.782242
Argentina	Secondary	20	65.668686
Argentina	Primary	20	65.215538
Argentina	Primary	20	65.338509
Argentina	Primary	20	65.215538
Argentina	Secondary	20	65.215538
Argentina	Primary	20	65.215538
Argentina	Secondary	20	65.582413
Argentina	Primary	20	65.930023
Argentina	Secondary	20	65.782242
Argentina	No Education	20	65.215538
Argentina	Primary	20	65.215538
Argentina	Primary	20	65.782242
Argentina	Secondary	20	65.782242
Argentina	Primary	20	65.215538
Argentina	No Education	20	65.215538
Argentina	Secondary	20	65.215538
Argentina	Primary	20	65.338509
Argentina	No Education	20	65.338509
Argentina	Secondary	20	65.509392
Argentina	Secondary	20	65.509392
Argentina	Secondary	20	65.215538
Argentina	Secondary	20	65.668686
Argentina	Post-Secondary	20	65.215538
Argentina	Secondary	20	65.668686
Argentina	Primary	20	65.338509
Argentina	Primary	20	65.509392
Argentina	Secondary	20	65.582413
Argentina	Primary	20	65.215538
Argentina	Post-Secondary	20	65.215538
Argentina	Secondary	20	65.43261
Argentina	Primary	20	65.215538
Argentina	No Education	20	65.215538
Argentina	No Education	20	65.215538
Argentina	Primary	20	65.215538
Argentina	No Education	20	65.215538
Argentina	Secondary	20	65.668686
Argentina	Primary	20	65.582413
Argentina	Primary	20	65.215538
Argentina	Secondary	20	65.338509
Argentina	Primary	20	65.930023
Argentina	Post-Secondary	20	65.338509
Argentina	Primary	20	65.43261
Argentina	Secondary	20	65.215538
Argentina	Primary	20	65.782242
Argentina	Primary	20	65.930023
Argentina	Primary	20	65.782242
Argentina	Primary	20	65.215538
Argentina	Primary	20	65.338509
Argentina	Secondary	20	65.215538
Argentina	Secondary	20	65.782242
Argentina	Primary	20	65.215538
Argentina	Secondary	20	65.215538
Argentina	No Education	20	65.509392
Argentina	Secondary	20	65.43261
Argentina	Post-Secondary	20	65.215538
Argentina	Secondary	20	65.43261
Argentina	Secondary	20	65.782242
Argentina	Secondary	20	65.43261
Argentina	Primary	20	65.338509
Argentina	Secondary	20	65.215538
Argentina	Secondary	20	65.215538
Argentina	Post-Secondary	20	65.215538
Argentina	Post-Secondary	20	65.582413
Argentina	Secondary	20	65.215538
Argentina	Secondary	20	65.930023
Argentina	Primary	20	65.215538
Argentina	Primary	20	65.215538
Argentina	No Education	20	65.215538
Argentina	Secondary	20	65.215538
Argentina	No Education	20	65.582413
Argentina	Primary	20	65.930023
Argentina	Secondary	20	65.338509
Argentina	Primary	20	65.338509
Argentina	Primary	20	65.582413
Argentina	Secondary	20	65.338509
Argentina	Primary	20	65.215538
Argentina	No Education	20	65.582413
Argentina	Primary	20	65.215538
Argentina	No Education	20	65.509392
Argentina	Primary	20	65.43261
Argentina	No Education	20	65.338509
Argentina	Secondary	20	65.215538
Argentina	Secondary	20	65.215538
Argentina	No Education	20	65.215538
Argentina	Primary	20	65.215538
Argentina	No Education	20	65.215538
Argentina	Primary	20	65.509392
Argentina	Secondary	20	65.215538
Argentina	Secondary	20	65.782242
Argentina	Secondary	20	65.668686
Argentina	Primary	20	65.215538
Argentina	Secondary	20	65.43261
Argentina	Primary	20	65.782242
Argentina	Secondary	20	65.215538
Argentina	Primary	20	65.215538
Argentina	Post-Secondary	20	65.582413
Argentina	No Education	20	65.582413
Argentina	No Education	20	65.782242
Argentina	Secondary	20	65.782242
Argentina	Primary	20	65.582413
Argentina	Primary	20	65.43261
Argentina	Secondary	20	65.338509
Argentina	Primary	20	65.782242
Argentina	Secondary	20	65.43261
Argentina	Primary	20	65.338509
Argentina	Primary	20	65.509392
Argentina	Primary	20	65.509392
Argentina	Secondary	20	65.782242
Argentina	Secondary	20	65.782242
Argentina	Primary	20	65.43261
Argentina	No Education	20	65.43261
Argentina	Primary	20	65.782242
Argentina	Secondary	20	65.509392
Argentina	Primary	20	65.668686
Argentina	No Education	20	65.509392
Argentina	Primary	20	65.338509
Argentina	Primary	20	65.43261
Argentina	No Education	20	65.215538
Argentina	Secondary	20	65.43261
Argentina	Secondary	20	65.930023
Argentina	Secondary	20	65.668686
Argentina	Primary	20	65.215538
Argentina	Primary	20	65.215538
Argentina	Secondary	20	65.215538
Argentina	Post-Secondary	20	65.668686
Argentina	Secondary	20	65.215538
Argentina	Primary	20	65.215538
Argentina	Post-Secondary	20	65.215538
Argentina	Primary	20	65.509392
Argentina	Secondary	20	65.215538
Argentina	Primary	20	65.509392
Argentina	No Education	20	65.582413
Argentina	Primary	20	65.215538
Argentina	No Education	20	65.215538
Argentina	Secondary	20	65.338509
Argentina	No Education	20	65.215538
Argentina	Secondary	20	65.338509
Argentina	Secondary	20	65.668686
Argentina	No Education	20	65.215538
Argentina	Primary	20	65.215538
Argentina	No Education	20	65.338509
Argentina	Primary	20	65.930023
Argentina	No Education	20	65.215538
Argentina	Secondary	20	65.509392
Argentina	Primary	20	65.338509
Argentina	Secondary	20	65.215538
Argentina	Primary	20	65.215538
Argentina	Post-Secondary	20	65.930023
Argentina	Secondary	20	65.215538
Argentina	Primary	20	65.215538
Argentina	Primary	20	65.509392
Argentina	Primary	20	65.509392
Argentina	Secondary	20	65.509392
Argentina	No Education	20	65.43261
Argentina	Primary	20	65.782242
Argentina	Secondary	20	65.509392
Argentina	Primary	20	65.215538
Argentina	Primary	20	65.782242
Argentina	Secondary	20	65.782242
Argentina	No Education	20	65.509392
Argentina	Post-Secondary	20	65.215538
Argentina	Primary	20	65.215538
Argentina	Secondary	20	65.43261
Argentina	Primary	20	65.930023
Argentina	No Education	20	65.215538
Argentina	No Education	20	65.930023
Argentina	Secondary	20	65.782242
Argentina	Primary	20	65.509392
Argentina	Primary	20	65.782242
Argentina	Secondary	20	65.930023
Argentina	Post-Secondary	20	65.338509
Argentina	Secondary	20	65.43261
Argentina	No Education	20	65.582413
Argentina	Primary	20	65.930023
Argentina	Secondary	20	65.215538
Argentina	Primary	20	65.930023
Argentina	Primary	20	65.338509
Argentina	Primary	20	65.215538
Argentina	Primary	20	65.582413
Argentina	Primary	20	65.668686
Argentina	Primary	20	65.668686
Argentina	Primary	20	65.215538
Argentina	Primary	20	65.215538
Argentina	No Education	20	65.930023
Argentina	Primary	20	65.215538
Argentina	Primary	20	65.509392
Argentina	No Education	20	65.215538
Argentina	Primary	20	65.215538
Argentina	No Education	20	65.509392
Argentina	No Education	20	65.215538
Argentina	Primary	20	65.215538
Argentina	Primary	20	65.782242
Argentina	Primary	20	65.215538
Argentina	No Education	20	65.930023
Argentina	Post-Secondary	20	65.668686
Argentina	Primary	20	65.215538
Argentina	Secondary	20	65.930023
Argentina	No Education	20	65.782242
Argentina	Secondary	20	65.338509
Argentina	Post-Secondary	20	65.215538
Argentina	No Education	20	65.215538
Argentina	Secondary	20	65.43261
Argentina	Primary	20	65.215538
Argentina	Primary	20	65.215538
Argentina	Primary	20	65.338509
Argentina	Primary	20	65.338509
Argentina	Primary	20	65.43261
Argentina	Primary	20	65.668686
Argentina	Primary	20	65.215538
Argentina	No Education	20	65.582413
Argentina	Secondary	20	65.215538
Argentina	Secondary	20	65.930023
Argentina	Primary	20	65.930023
Argentina	Primary	20	65.338509
Argentina	Primary	20	65.215538
Argentina	Primary	20	65.509392
Argentina	Primary	20	65.43261
Argentina	Secondary	20	65.215538
Argentina	Secondary	20	65.215538
Argentina	Secondary	20	65.338509
Argentina	Primary	20	65.43261
Argentina	Primary	20	65.43261
Argentina	Secondary	20	65.930023
Argentina	Secondary	20	65.215538
Argentina	Primary	20	65.668686
Argentina	Primary	20	65.668686
Argentina	Secondary	20	65.668686
Argentina	No Education	20	65.215538
Argentina	Primary	20	65.668686
Argentina	Primary	20	65.930023
Argentina	Secondary	20	65.930023
Argentina	Primary	20	65.215538
Argentina	Secondary	20	65.215538
Argentina	No Education	20	65.509392
Argentina	Post-Secondary	20	65.582413
Argentina	No Education	20	65.930023
Argentina	Secondary	20	65.668686
Argentina	Primary	20	65.215538
Argentina	Post-Secondary	20	65.215538
Argentina	Post-Secondary	20	65.930023
Argentina	Primary	20	65.43261
Argentina	Primary	20	65.215538
Argentina	Secondary	20	65.215538
Argentina	Primary	20	65.668686
Argentina	No Education	20	65.215538
Argentina	Secondary	20	65.338509
Argentina	Primary	20	65.215538
Argentina	Secondary	20	65.582413
Argentina	Primary	20	65.215538
Argentina	Secondary	20	65.215538
Argentina	No Education	20	65.215538
Argentina	Secondary	20	65.509392
Argentina	Primary	20	65.668686
Argentina	No Education	20	65.509392
Argentina	No Education	20	65.930023
Argentina	Secondary	20	65.338509
Argentina	Secondary	20	65.215538
Argentina	No Education	20	65.215538
Argentina	Primary	20	65.215538
Argentina	Secondary	20	65.43261
Argentina	Primary	20	65.215538
Argentina	Primary	20	65.668686
Argentina	Post-Secondary	20	65.43261
Argentina	Primary	20	65.215538
Argentina	Secondary	20	65.930023
Argentina	Post-Secondary	20	65.43261
Argentina	Primary	20	65.668686
Argentina	Secondary	20	65.338509
Argentina	Secondary	20	65.668686
Argentina	Secondary	20	65.215538
Argentina	Primary	20	65.930023
Argentina	Primary	20	65.215538
Argentina	Primary	20	65.215538
Argentina	Secondary	20	65.215538
Argentina	Primary	20	65.930023
Argentina	Primary	20	65.43261
Argentina	Primary	20	65.43261
Argentina	Primary	20	65.215538
Argentina	Post-Secondary	20	65.215538
Argentina	Post-Secondary	20	65.215538
Argentina	Primary	20	65.215538
Argentina	Secondary	20	65.782242
Argentina	Post-Secondary	20	65.215538
Argentina	Primary	20	65.509392
Argentina	Primary	20	65.215538
Argentina	Secondary	20	65.215538
Argentina	Primary	20	65.782242
Argentina	Primary	20	65.668686
Argentina	Primary	20	65.582413
Argentina	Secondary	20	65.43261
Argentina	Secondary	20	65.215538
Argentina	No Education	20	65.782242
Argentina	Primary	20	65.43261
Argentina	No Education	20	65.215538
[truncated: 74,084 more rows]
